# Supplementary material for: The NHance® Mutation-Equipped Anti-MET Antibody ARGX-111 Displays Increased Tissue Penetration and Anti-Tumor Activity in Advanced Cancer Patients
Source: Biomedicines. 2021 Jun 10;9(6):665. doi: 10.3390/biomedicines9060665 (PMC8229762; doi:10.3390/biomedicines9060665)
Supplement: Supplementary file 1 [file biomedicines-09-00665-s001.zip]

Archive with 1 entries (1 files):
- biomedicines-1193363-supplementary.pdf
